# Supplementary material for: Cloning of Metalloproteinase 17 Genes from Oriental Giant Jellyfish Nemopilema nomurai (Scyphozoa: Rhizostomeae)
Source: Toxins (Basel). 2022 Jul 29;14(8):519. doi: 10.3390/toxins14080519 (PMC9414644; doi:10.3390/toxins14080519)
Supplement: Supplementary file 1 [file toxins-14-00519-s001.zip]

Archive with 1 entries (1 files):
- toxins-1821380-supplementary.pdf
